# Supplementary material for: Pseudomonas aeruginosa Volatilome Characteristics and Adaptations in Chronic Cystic Fibrosis Lung Infections
Source: mSphere. 2020 Oct 7;5(5):e00843-20. doi: 10.1128/mSphere.00843-20 (PMC7568651; doi:10.1128/mSphere.00843-20)
Supplement: TABLE S2 [file mSphere.00843-20-st002.xlsx]

## Sheet: Supplementary Table 2
Supplementary Table 2. Volatile compounds detected from in vitro P. aeruginosa CF isolates. Core compounds (C) represent volatile compounds detected in 95% or more samples; Non-core (NC) compounds are compounds detected in less than 95% of samples. Identification levels are determined using Metabolomics Standards Initiative guidelines, based on mass spectral and chromatographic characteristics, a…
Compound Name	Formula	Weight	CAS #	Chemical Class	Identification Level	C or NC	1tR	2tR	LRI	Samples (n = 81)	References
Unknown 1				UNK	4	NC	358	1.61	509.735	1.62
Unknown 2				UNK	4	NC	358	1.85	509.735	5.67
Unknown 3				UNK	4	NC	364	0.67	512.389	64.8
Unknown 4				UNK	4	NC	372	1.63	515.929	1.62
Unknown 5				UNK	4	NC	375	0.67	517.257	41.31
Unknown 6				UNK	4	NC	378	0.69	518.584	22.68
Unknown 7				UNK	4	NC	387	1.46	522.566	1.62
Unknown 8				UNK	4	NC	393	0.8	525.221	18.63
Unknown 9				UNK	4	NC	395	1.78	526.106	0.81
Dimethyl sulfide	C2H6S	62	75-18-3	OTH	2	NC	396	0.74	526.549	29.16	(1-5,8,12,13)
Unknown 10				UNK	4	NC	402	1.03	529.204	24.3
Hydrocarbon 1				HC	3	NC	410	0.62	532.743	1.62
Aldehyde 1				ALD	3	NC	417	0.68	535.841	32.4
Unknown 11				UNK	4	NC	419	1.32	536.726	65.61
Unknown 12				UNK	4	NC	439	0.76	545.575	34.83
Unknown 13				UNK	4	NC	441	0.74	546.46	8.91
Unknown 14				UNK	4	NC	455	0.79	552.655	9.72
Other 1				OTH	3	NC	475	0.84	561.504	4.05
Other 2				OTH	3	NC	478	1.65	562.832	0.81
Hydrocarbon 2				HC	3	NC	482	0.66	564.602	62.37
Hydrocarbon 3				HC	3	NC	493	0.65	569.469	38.88
Unknown 15				UNK	4	NC	493	0.77	569.469	45.36
Unknown 16				UNK	4	NC	494	1.58	569.912	1.62
Unknown 17				UNK	4	NC	553	0.94	596.018	62.37
Unknown 18				UNK	4	C	554	1	596.46	81
Unknown 19				UNK	4	NC	562	1.94	600	0.81
Unknown 20				UNK	4	NC	566	1.32	602.151	8.1
Unknown 21				UNK	4	NC	572	0.82	605.376	3.24
Aromatic 1				ARO	3	NC	576	0.76	607.527	21.87
Unknown 22				UNK	4	NC	588	1.05	613.978	29.16
2-Methyl-3-buten-2-ol	C5H10O	86	115-18-4	ALC	2	NC	611	1.06	626.344	34.83
Unknown 23				UNK	4	NC	611	1.42	626.344	1.62
2-Butanone	C4H8O	72	78-93-3	KET	2	NC	643	0.8	643.548	0.81	(1,3-5,7,10,11,14)
Tetrahydrofuran	C4H8O	72	109-99-9	ARO	2	NC	657	0.75	651.075	0.81	(1,4,15)
Acetic acid	C2H4O2	60	64-19-7	CA	2	NC	680	1.12	663.441	55.08
Unknown 24				UNK	4	NC	684	0.69	665.591	21.06
Unknown 25				UNK	4	C	689	0.81	668.28	81
Hydrocarbon 4				HC	3	NC	691	0.67	669.355	75.33
3-Methylbutanal	C5H10O	86	590-86-3	ALD	2	C	704	0.81	676.344	79.38
Unknown 26				UNK	4	NC	714	1.04	681.72	47.79
Ketone 1				KET	3	NC	728	0.9	689.247	54.27
Aromatic 2				ARO	3	C	733	0.93	691.935	79.38
Hydrocarbon 5				HC	3	NC	735	0.67	693.011	60.75
Unknown 27				UNK	4	NC	763	0.91	708.065	21.06
Methyl thiolacetate	C3H6OS	90	1534-08-3	THI	2	NC	769	0.99	711.29	3.24	(2,4,6)
2,4-Dimethylfuran	C6H8O	96	3710-43-8	ARO	2	NC	777	0.82	715.591	65.61	(5)
Unknown 28				UNK	4	NC	792	0.83	723.656	55.89
Unknown 29				UNK	4	NC	802	1.04	729.032	0.81
Butanoic acid, methyl ester	C5H10O2	102	623-42-7	EST	2	NC	811	0.83	733.871	3.24
Unknown 30				UNK	4	NC	851	0.66	755.376	16.2
Aromatic 3				ARO	3	NC	868	1.36	764.516	7.29
Unknown 31				UNK	4	NC	874	0.92	767.742	68.04
3-Hydroxybutan-2-one	C4H8O2	88	513-86-0	KET	2	NC	882	1.6	772.043	17.82
Unknown 32				UNK	4	NC	882	1.39	772.043	1.62
Unknown 33				UNK	4	C	883	0.96	772.581	81
Thiocyanic acid, methyl ester	C2H3NS	73	556-64-9	EST	2	C	891	1.54	776.882	76.95	(1)
Unknown 34				UNK	4	NC	893	1.57	777.957	1.62
Other 3				OTH	3	NC	896	0.96	779.57	76.14
3-Methyl-1-butanol	C5H12O	88	123-51-3	ALC	2	C	897	1.16	780.108	76.95	(2,3,4)
Pyridine	C5H5N	79	110-86-1	ARO	2	C	905	1.17	784.409	76.95
3-Penten-2-one	C5H8O	84	625-33-2	KET	2	C	909	1.02	786.559	76.95
Unknown 35				UNK	4	NC	912	1.35	788.172	28.35
Unknown 36				UNK	4	NC	914	0.67	789.247	64.8
Dimethyl disulfide	C2H2S2	94	624-92-0	OTH	2	NC	915	0.93	789.785	0.81	(2-6,10-17)
Unknown 37				UNK	4	NC	923	0.83	794.086	0.81
Unknown 38				UNK	4	NC	924	0.67	794.624	51.03
Ester 1				EST	3	NC	938	0.8	801.709	3.24
Unknown 39				UNK	4	NC	938	0.85	801.709	7.29
Unknown 40				UNK	4	NC	958	1.23	810.256	68.85
Unknown 41				UNK	4	NC	982	1.12	820.513	1.62
Ketone 2				KET	3	C	987	0.92	822.65	81
3-Methyl-1-buten-1-ol	C5H10O	86	556-82-1	ALC	2	C	989	1.39	823.504	77.76
Ester 2				EST	3	NC	1010	0.77	832.479	4.86
4-Methyl-3-penten-2-one	C6H10O	98	141-79-7	KET	2	C	1026	0.93	839.316	81	(5,6)
Hexanal	C6H12O	100	66-25-1	ALD	2	C	1027	0.85	839.744	81	(2,4,6)
Unknown 42				UNK	4	NC	1034	0.67	842.735	34.83
Unknown 43				UNK	4	NC	1044	1.19	847.009	3.24
Unknown 44				UNK	4	NC	1074	1.23	859.829	3.24
Hydrocarbon 6				HC	3	NC	1095	0.67	868.803	60.75
Unknown 45				UNK	4	NC	1101	0.9	871.368	12.15
2-Methyl-butanoic acid, methyl ester	C6H12O2	116	868-57-5	EST	2	NC	1105	0.73	873.077	3.24
3-Methyl-butanoic acid, methyl ester				EST	2	NC	1113	0.78	876.496	3.24
Unknown 46				UNK	4	NC	1120	1.07	879.487	3.24
Unknown 47				UNK	4	NC	1122	1.1	880.342	68.85
Aromatic 4				ARO	3	NC	1136	0.88	886.325	11.34
Unknown 48				UNK	4	C	1158	0.68	895.726	79.38
Unknown 49				UNK	4	NC	1158	0.68	895.726	51.03
Carboxylic acid				CA	3	NC	1159	0.92	896.154	3.24
Unknown 50				UNK	4	NC	1161	0.93	897.009	50.22
Furfural	C5H31O	96	98-01-1	ARO	2	NC	1162	1.67	897.436	67.23	(2)
Ketone 3				KET	3	NC	1171	0.84	901.351	73.71
Unknown 51				UNK	4	NC	1171	0.86	901.351	55.08
Unknown 52				UNK	4	NC	1182	0.7	906.306	60.75
2-Butylfuran	C8H12O	124	4466-24-4	ARO	2	NC	1190	0.82	909.91	5.67
Ketone 4				KET	3	C	1194	0.81	911.712	81
Ketone 5				KET	3	NC	1196	1.24	912.613	29.16
Unknown 53				UNK	4	NC	1226	0.65	926.126	67.23
Hydrocarbon 7				HC	3	NC	1227	0.65	926.577	50.22
Unknown 54				UNK	4	NC	1234	0.61	929.73	60.75
Ketone 6				KET	3	NC	1243	0.89	933.784	4.05
Unknown 55				UNK	4	NC	1244	0.87	934.234	75.33
Ketone 7				KET	3	NC	1249	0.61	936.486	73.71
Unknown 56				UNK	4	NC	1254	0.82	938.739	4.05
2-Hexen-1-ol	C6H10	100	N/A	ALC	2	NC	1259	1.22	940.991	51.03	(5)
Ketone 8				KET	3	NC	1260	0.61	941.441	43.74
Heptanal	C7H14O	114	111-71-7	ALD	2	C	1263	0.84	942.793	80.19
2,5-Dimethylpyrazine	C6H8N2	108	123-32-0	ARO	2	C	1274	1.06	947.748	81	(1)
Unknown 57				UNK	4	NC	1279	0.66	950	50.22
Unknown 58				UNK	4	NC	1285	1.47	952.703	24.3
Unknown 59				UNK	4	NC	1288	0.61	954.054	25.92
Unknown 60				UNK	4	NC	1290	0.93	954.955	68.04
Alcohol 1				ALC	3	NC	1304	1.32	961.261	45.36
Unknown 61				UNK	4	NC	1304	1.25	961.261	47.79
Other 4				OTH	3	NC	1306	1.28	962.162	15.39
Unknown 62				UNK	4	NC	1309	0.79	963.514	16.2
Unknown 63				UNK	4	NC	1309	0.81	963.514	28.35
Unknown 64				UNK	4	C	1315	0.65	966.216	80.19
Unknown 65				UNK	4	NC	1318	0.61	967.568	1.62
Ester 3				EST	3	NC	1319	0.87	968.018	3.24
Alcohol 2				ALC	3	NC	1322	0.89	969.369	58.32
Unknown 66				UNK	4	NC	1325	0.93	970.721	42.12
Unknown 67				UNK	4	NC	1328	1.3	972.072	65.61
1-Butoxy-2-propanol	C7H16O2	132	5131-66-8	ALC	2	NC	1344	0.98	979.279	60.75
Unknown 68				UNK	4	NC	1345	0.68	979.73	45.36
Unknown 69				UNK	4	NC	1348	0.65	981.081	68.04
Unknown 70				UNK	4	C	1379	0.67	995.045	80.19
Alcohol 3				ALC	3	NC	1384	0.94	997.297	3.24
6-Methyl-2-heptanone	C8H16O	128	928-68-7	KET	2	NC	1387	0.84	998.649	33.21
Hydrocarbon 8				HC	3	NC	1391	0.65	1000.48	0.81
Hydrocarbon 9				HC	3	NC	1392	0.66	1000.96	38.07
Alcohol 4				ALC	3	NC	1393	0.66	1001.44	46.17
Unknown 71				UNK	4	NC	1404	0.77	1006.73	45.36
Ketone 9				KET	3	NC	1409	0.7	1009.13	34.83
Unknown 72				UNK	4	NC	1410	1.15	1009.62	63.99
Unknown 73				UNK	4	NC	1411	0.71	1010.1	8.1
1-Methylethylbenzene	C9H12	120	98-82-8	ARO	2	NC	1416	0.87	1012.5	56.7
Hydrocarbon 10				HC	3	NC	1429	0.65	1018.75	76.14
Unknown 74				UNK	4	NC	1433	0.65	1020.67	25.11
Unknown 75				UNK	4	NC	1433	0.86	1020.67	65.61
Unknown 76				UNK	4	NC	1435	1.74	1021.63	0.81
Hydrocarbon 11				HC	3	C	1445	0.65	1026.44	80.19
3-Octanone	C8H16O	128	106-68-3	KET	2	NC	1448	0.82	1027.88	55.89	(3,5)
Hydrocarbon 12				HC	3	C	1453	0.75	1030.29	76.95
4,6-Dimethyl-2-heptanone	C9H18O	142	19549-80-5	KET	2	NC	1461	0.81	1034.13	46.98
Unknown 77				UNK	4	NC	1464	0.85	1035.58	12.96
Hydrocarbon 13				HC	3	NC	1467	0.65	1037.02	76.14
2-Ethyl-5-methylpyrazine	C7H10N2	122	13360-64-0	ARO	2	NC	1469	1	1037.98	58.32
Unknown 78				UNK	4	C	1469	0.67	1037.98	80.19
Unknown 79				UNK	4	C	1473	1.02	1039.9	76.95
Hydrocarbon 15				HC	3	C	1487	0.65	1046.63	80.19
Unknown 80				UNK	4	NC	1492	0.66	1049.04	4.86
Unknown 81				UNK	4	NC	1492	1.44	1049.04	1.62
Unknown 82				UNK	4	NC	1493	0.68	1049.52	47.79
Unknown 83				UNK	4	NC	1515	0.67	1060.1	18.63
Unknown 84				UNK	4	NC	1518	0.77	1061.54	59.13
Unknown 85				UNK	4	NC	1520	0.68	1062.5	75.33
Unknown 86				UNK	4	NC	1522	1.48	1063.46	62.37
Unknown 87				UNK	4	NC	1524	0.73	1064.42	72.9
Unknown 88				UNK	4	NC	1524	0.99	1064.42	13.77
Unknown 89				UNK	4	NC	1526	0.67	1065.38	0.81
Unknown 90				UNK	4	NC	1529	0.72	1066.83	68.85
Hydrocarbon 16				HC	3	C	1535	0.65	1069.71	80.19
Unknown 91				UNK	4	C	1542	0.91	1073.08	76.95
Unknown 92				UNK	4	NC	1545	1.31	1074.52	3.24
Unknown 93				UNK	4	NC	1546	1.49	1075	64.8
Hydrocarbon 17				HC	3	NC	1548	0.66	1075.96	54.27
Unknown 94				UNK	4	NC	1548	0.66	1075.96	54.27
Unknown 95				UNK	4	NC	1550	1.01	1076.92	1.62
Unknown 96				UNK	4	NC	1553	0.84	1078.37	76.14
Ketone 10				KET	3	NC	1558	0.8	1080.77	1.62
Unknown 97				UNK	4	NC	1558	1.06	1080.77	52.65
Unknown 98				UNK	4	NC	1560	0.66	1081.73	75.33
Unknown 99				UNK	4	NC	1572	0.84	1087.5	56.7
Unknown 100				UNK	4	NC	1577	1.06	1089.9	9.72
Hydrocarbon 18				HC	3	NC	1590	0.67	1096.15	0.81
Hydrocarbon 19				HC	3	NC	1590	0.68	1096.15	24.3
Unknown 101				UNK	4	NC	1604	0.94	1103.09	35.64
Unknown 102				UNK	4	NC	1606	0.66	1104.12	16.2
Hydrocarbon 20				HC	3	NC	1615	0.66	1108.76	20.25
Unknown 103				UNK	4	NC	1622	0.69	1112.37	63.99
4-Nonanone	C9H18O	142	4485-09-0	KET	2	NC	1623	0.7	1112.89	48.6	(5)
Unknown 104				UNK	4	NC	1623	0.69	1112.89	63.18
Unknown 105				UNK	4	NC	1624	1.86	1113.4	0.81
Unknown 106				UNK	4	C	1630	0.66	1116.49	80.19
Tetramethylpyrazine	C8H12N2	136	1124-11-4	ARO	2	NC	1631	0.97	1117.01	4.86
2-Octenal	C8H14O	126	2548-87-0	ALD	2	NC	1634	0.93	1118.56	47.79	(1)
Hydrocarbon 21				HC	3	NC	1637	0.67	1120.1	43.74
Unknown 107				UNK	4	NC	1640	1.43	1121.65	15.39
Ketone 11				KET	3	NC	1642	0.87	1122.68	50.22
Hydrocarbon 22				HC	3	C	1647	0.66	1125.26	80.19
Hydrocarbon 23				HC	3	NC	1653	0.66	1128.35	5.67
Unknown 108				UNK	4	NC	1655	0.82	1129.38	46.17
Hydrocarbon 24				HC	3	C	1656	0.67	1129.9	79.38
Unknown 109				UNK	4	C	1657	0.98	1130.41	79.38
Hydrocarbon 25				HC	3	C	1665	0.98	1134.54	77.76
Unknown 110				UNK	4	NC	1667	1.39	1135.57	4.05
Aromatic 5				ARO	3	NC	1668	1.69	1136.08	25.11
Unknown 111				UNK	4	NC	1668	0.66	1136.08	0.81
Unknown 112				UNK	4	NC	1669	0.69	1136.6	21.06
2-Nonanone	C9H18O	142	821-55-6	KET	2	C	1672	0.84	1138.14	81	(1,3-11,18)
Unknown 113				UNK	4	NC	1679	0.94	1141.75	12.15
Unknown 114				UNK	4	NC	1689	0.96	1146.91	58.32
Unknown 115				UNK	4	NC	1697	0.67	1151.03	38.88
Unknown 116				UNK	4	NC	1697	0.68	1151.03	54.27
Unknown 117				UNK	4	NC	1701	0.67	1153.09	0.81
Octanenitrile	C8H15N	125	124-12-9	OTH	2	NC	1705	0.97	1155.15	72.9	(5)
Hydrocarbon 26				HC	3	C	1706	0.67	1155.67	80.19
Unknown 118				UNK	4	NC	1710	1.73	1157.73	8.1
Unknown 119				UNK	4	NC	1711	0.67	1158.25	25.92
Unknown 120				UNK	4	C	1713	1.25	1159.28	81
4-Ethyl-1,2-dimethylbenzene	C10H14	134	934-80-5	ARO	2	C	1716	0.9	1160.82	76.95
Hydrocarbon 27				HC	3	C	1716	0.66	1160.82	80.19
Unknown 121				UNK	4	NC	1723	0.69	1164.43	62.37
Unknown 122				UNK	4	NC	1728	0.71	1167.01	9.72
Hydrocarbon 28				HC	3	NC	1729	0.66	1167.53	52.65
Unknown 123				UNK	4	NC	1729	0.66	1167.53	58.32
Hydrocarbon 29				HC	3	NC	1739	0.66	1172.68	76.14
Unknown 124				UNK	4	NC	1740	0.68	1173.2	72.09
Ester 4				EST	3	NC	1746	0.71	1176.29	17.01
Ketone 12				KET	3	NC	1746	0.9	1176.29	1.62
Ester 5				EST	3	NC	1747	0.74	1176.8	73.71
Hydrocarbon 30				HC	3	NC	1750	0.68	1178.35	39.69
Unknown 125				UNK	4	NC	1750	0.8	1178.35	1.62
Unknown 126				UNK	4	NC	1753	0.88	1179.9	65.61
Unknown 127				UNK	4	NC	1754	1.64	1180.41	41.31
2,4-Octadienal	C8H12O	124	N/A	ALD	2	NC	1756	1.05	1181.44	8.91	(5)
Aromatic 6				ARO	3	NC	1756	1.94	1181.44	1.62
Unknown 128				UNK	4	NC	1758	1.2	1182.47	12.96
Unknown 129				UNK	4	C	1760	0.74	1183.51	77.76
Unknown 130				UNK	4	NC	1760	0.83	1183.51	17.82
Unknown 131				UNK	4	NC	1762	0.83	1184.54	0.81
1,3,3-Trimethyl-(bicyclo)-heptan-2-ol	C10H18O	154	1632-73-1	ALC	2	C	1766	1.01	1186.6	77.76
Unknown 132				UNK	4	NC	1766	0.71	1186.6	60.75
Unknown 133				UNK	4	NC	1767	0.71	1187.11	42.12
Unknown 134				UNK	4	C	1769	0.67	1188.14	76.95
Unknown 135				UNK	4	NC	1770	0.71	1188.66	18.63
Ketone 13				KET	3	NC	1771	0.82	1189.18	5.67
Unknown 136				UNK	4	NC	1773	0.69	1190.21	72.9
Unknown 137				UNK	4	NC	1784	0.67	1195.88	4.05
Hydrocarbon 31				HC	3	NC	1789	0.77	1198.45	42.93
Unknown 138				UNK	4	NC	1790	0.83	1198.97	46.17
Hydrocarbon 32				HC	3	C	1796	0.69	1202.2	80.19
Unknown 139				UNK	4	NC	1800	0.83	1204.4	9.72
Unknown 140				UNK	4	NC	1805	0.82	1207.14	58.32
Unknown 141				UNK	4	NC	1805	0.82	1207.14	59.13
Unknown 142				UNK	4	NC	1818	0.73	1214.29	7.29
Unknown 143				UNK	4	C	1820	0.67	1215.38	80.19
Unknown 144				UNK	4	C	1820	1.05	1215.38	77.76
Unknown 145				UNK	4	NC	1830	0.68	1220.88	46.98
Unknown 146				UNK	4	NC	1831	0.63	1221.43	8.1
Unknown 147				UNK	4	NC	1834	0.86	1223.08	56.7
Hydrocarbon 33				HC	3	NC	1835	0.69	1223.63	4.86
Unknown 148				UNK	4	NC	1836	0.68	1224.18	42.12
Unknown 149				UNK	4	NC	1837	0.71	1224.73	26.73
Unknown 150				UNK	4	NC	1837	0.72	1224.73	65.61
Unknown 151				UNK	4	NC	1843	1.37	1228.02	71.28
Unknown 152				UNK	4	NC	1846	0.68	1229.67	17.01
Hydrocarbon 34				HC	3	NC	1847	0.68	1230.22	12.15
Unknown 153				UNK	4	NC	1847	0.68	1230.22	4.86
3-Decanone	C10H20O	156	928-80-3	KET	2	NC	1850	0.82	1231.87	41.31	(1)
Unknown 154				UNK	4	NC	1850	0.67	1231.87	46.17
Hydrocarbon 35				HC	3	NC	1851	0.68	1232.42	54.27
Unknown 155				UNK	4	NC	1852	0.7	1232.97	15.39
Unknown 156				UNK	4	NC	1857	0.99	1235.71	0.81
Unknown 157				UNK	4	NC	1860	0.94	1237.36	60.75
Unknown 158				UNK	4	NC	1860	0.68	1237.36	15.39
Unknown 159				UNK	4	NC	1863	0.93	1239.01	22.68
Unknown 160				UNK	4	NC	1866	0.84	1240.66	63.18
Thiol 1				THI	3	NC	1873	0.68	1244.51	12.96
Unknown 161				UNK	4	NC	1874	1.63	1245.05	0.81
Unknown 162				UNK	4	NC	1876	1.03	1246.15	52.65
Aromatic 7				ARO	3	NC	1879	1.38	1247.8	11.34
Decanal	C10H20O	156	112-31-2	ALD	2	NC	1886	0.89	1251.65	64.8
Unknown 163				UNK	4	NC	1886	0.91	1251.65	35.64
Hydrocarbon 36				HC	3	NC	1899	0.7	1258.79	50.22
Unknown 164				UNK	4	NC	1903	0.82	1260.99	63.18
Unknown 165				UNK	4	NC	1904	1.21	1261.54	0.81
Hydrocarbon 37				HC	3	NC	1907	0.68	1263.19	0.81
Unknown 166				UNK	4	NC	1918	0.67	1269.23	22.68
Unknown 167				UNK	4	NC	1919	0.73	1269.78	35.64
Unknown 168				UNK	4	NC	1922	0.82	1271.43	52.65
Hydrocarbon 38				HC	3	NC	1941	0.68	1281.87	4.86
Hydrocarbon 39				HC	3	NC	1944	0.69	1283.52	72.9
Unknown 169				UNK	4	NC	1945	0.77	1284.07	7.29
Unknown 170				UNK	4	NC	1949	0.8	1286.26	15.39
Unknown 171				UNK	4	NC	1954	0.69	1289.01	28.35
Hydrocarbon 40				HC	3	NC	1956	0.69	1290.11	17.82
Unknown 172				UNK	4	NC	1972	0.8	1298.9	38.88
Unknown 173				UNK	4	C	1975	0.87	1300.59	79.38
Unknown 174				UNK	4	NC	1976	0.7	1301.18	42.93
Unknown 175				UNK	4	NC	1979	0.7	1302.94	56.7
Unknown 176				UNK	4	NC	1981	0.7	1304.12	29.16
Unknown 177				UNK	4	NC	1982	0.69	1304.71	8.1
2-Decanone	C10H20O	156	693-54-9	KET	2	NC	1984	0.71	1305.88	12.96	(5)
Unknown 178				UNK	4	C	1987	0.7	1307.65	80.19
Unknown 179				UNK	4	NC	1987	1.45	1307.65	3.24
Hydrocarbon 41				HC	3	NC	1988	0.68	1308.24	34.83
Unknown 180				UNK	4	NC	1994	1.68	1311.76	32.4
Unknown 181				UNK	4	NC	1996	0.88	1312.94	24.3
Hydrocarbon 42				HC	3	NC	2000	0.72	1315.29	58.32
Unknown 182				UNK	4	NC	2002	1.86	1316.47	1.62
Unknown 183				UNK	4	NC	2003	0.91	1317.06	13.77
Unknown 184				UNK	4	NC	2004	1.43	1317.65	1.62
4-Undecanone	C11H22O	170	14476-37-0	KET	2	NC	2005	0.81	1318.24	29.97
Ketone 14				KET	3	NC	2006	0.84	1318.82	1.62
Unknown 185				UNK	4	NC	2010	1.72	1321.18	38.88
Unknown 186				UNK	4	NC	2010	0.64	1321.18	3.24
Unknown 187				UNK	4	NC	2024	1.69	1329.41	33.21
Unknown 188				UNK	4	NC	2028	0.95	1331.76	17.82
Unknown 189				UNK	4	NC	2034	0.67	1335.29	35.64
Hydrocarbon 43				HC	3	NC	2035	0.67	1335.88	12.15
Unknown 190				UNK	4	NC	2035	0.7	1335.88	52.65
Unknown 191				UNK	4	NC	2038	0.71	1337.65	59.13
Hydrocarbon 44				HC	3	NC	2040	0.69	1338.82	11.34
Unknown 192				UNK	4	NC	2040	0.68	1338.82	42.93
Hydrocarbon 45				HC	3	NC	2041	0.68	1339.41	39.69
Hydrocarbon 46				HC	3	NC	2042	0.71	1340	9.72
Unknown 193				UNK	4	NC	2042	0.71	1340	59.94
Aldehyde 2				ALD	3	NC	2045	0.84	1341.76	3.24
Unknown 194				UNK	4	NC	2047	0.85	1342.94	56.7
Thiol 2				THI	3	C	2050	0.7	1344.71	79.38
Unknown 195				UNK	4	NC	2050	0.64	1344.71	59.94
Unknown 196				UNK	4	NC	2050	1.49	1344.71	47.79
Hydrocarbon 47				HC	3	NC	2053	0.68	1346.47	12.15
Hydrocarbon 48				HC	3	NC	2053	0.68	1346.47	1.62
Unknown 197				UNK	4	NC	2054	0.7	1347.06	15.39
Unknown 198				UNK	4	NC	2056	0.7	1348.24	46.98
Unknown 199				UNK	4	NC	2056	0.8	1348.24	69.66
Unknown 200				UNK	4	NC	2057	0.75	1348.82	16.2
Unknown 201				UNK	4	NC	2058	0.91	1349.41	63.18
Unknown 202				UNK	4	NC	2059	0.83	1350	7.29
Unknown 203				UNK	4	NC	2065	0.71	1353.53	32.4
Unknown 204				UNK	4	NC	2065	0.87	1353.53	4.86
Hydrocarbon 49				HC	3	NC	2066	0.79	1354.12	35.64
Unknown 205				UNK	4	NC	2074	0.77	1358.82	1.62
Hydrocarbon 50				HC	3	NC	2082	0.77	1363.53	21.06
Unknown 206				UNK	4	NC	2082	0.68	1363.53	1.62
Hydrocarbon 51				HC	3	NC	2083	0.77	1364.12	11.34
Hydrocarbon 52				HC	3	NC	2087	0.7	1366.47	51.84
Hydrocarbon 53				HC	3	NC	2089	0.68	1367.65	12.15
Unknown 207				UNK	4	NC	2089	0.69	1367.65	18.63
1-(4-Ethylphenyl)-ethanone	C10H12O	148	937-30-4	KET	2	C	2091	1.18	1368.82	79.38
Unknown 208				UNK	4	NC	2094	1.2	1370.59	4.05
Unknown 209				UNK	4	NC	2095	0.74	1371.18	35.64
Unknown 210				UNK	4	NC	2104	0.7	1376.47	64.8
Unknown 211				UNK	4	NC	2104	0.73	1376.47	38.07
Unknown 212				UNK	4	NC	2109	1.36	1379.41	63.99
Unknown 213				UNK	4	NC	2112	0.89	1381.18	1.62
Unknown 214				UNK	4	NC	2116	0.73	1383.53	3.24
Ketone 15				KET	3	NC	2117	0.93	1384.12	3.24
Unknown 215				UNK	4	NC	2117	0.68	1384.12	47.79
Unknown 216				UNK	4	NC	2123	0.72	1387.65	59.13
Unknown 217				UNK	4	C	2128	0.71	1390.59	80.19
Unknown 218				UNK	4	NC	2131	0.68	1392.35	56.7
Unknown 219				UNK	4	NC	2139	0.64	1397.06	71.28
Hydrocarbon 54				HC	3	NC	2151	0.73	1404.38	17.01
Unknown 220				UNK	4	NC	2151	0.69	1404.38	13.77
Unknown 221				UNK	4	NC	2152	0.72	1405	34.83
Unknown 222				UNK	4	C	2153	0.71	1405.62	80.19
Unknown 223				UNK	4	NC	2153	0.73	1405.62	35.64
Unknown 224				UNK	4	NC	2157	0.73	1408.12	29.16
Unknown 225				UNK	4	NC	2158	0.83	1408.75	0.81
Hydrocarbon 55				HC	3	C	2159	0.71	1409.38	80.19
Unknown 226				UNK	4	NC	2168	0.82	1415	46.17
Unknown 227				UNK	4	NC	2171	0.8	1416.88	64.8
Unknown 228				UNK	4	NC	2173	0.71	1418.12	8.91
Unknown 229				UNK	4	C	2175	0.68	1419.38	77.76
Unknown 230				UNK	4	C	2175	0.85	1419.38	79.38
Unknown 231				UNK	4	NC	2176	0.69	1420	39.69
Unknown 232				UNK	4	NC	2179	0.69	1421.88	25.92
Unknown 233				UNK	4	NC	2181	0.7	1423.12	25.11
Unknown 234				UNK	4	NC	2182	0.7	1423.75	28.35
Hydrocarbon 56				HC	3	NC	2185	0.69	1425.62	13.77
Unknown 235				UNK	4	NC	2186	0.6	1426.25	67.23
Unknown 236				UNK	4	NC	2186	0.7	1426.25	35.64
Unknown 237				UNK	4	C	2186	0.84	1426.25	80.19
Unknown 238				UNK	4	NC	2188	0.71	1427.5	16.2
Unknown 239				UNK	4	NC	2190	0.68	1428.75	9.72
Unknown 240				UNK	4	NC	2191	0.7	1429.38	12.96
Thiol 3				THI	3	NC	2193	0.69	1430.62	1.62
Unknown 241				UNK	4	NC	2194	0.7	1431.25	20.25
Hydrocarbon 57				HC	3	NC	2195	0.68	1431.88	17.82
Unknown 242				UNK	4	NC	2197	0.71	1433.12	33.21
Ester 6				EST	3	NC	2202	0.68	1436.25	68.85
Unknown 243				UNK	4	NC	2206	0.71	1438.75	20.25
Unknown 244				UNK	4	NC	2206	0.81	1438.75	35.64
Hydrocarbon 58				HC	3	NC	2208	0.7	1440	34.02
Unknown 245				UNK	4	NC	2209	0.71	1440.62	22.68
Unknown 246				UNK	4	NC	2209	0.72	1440.62	1.62
Hydrocarbon 59				HC	3	NC	2216	0.7	1445	16.2
Unknown 247				UNK	4	NC	2216	0.85	1445	51.03
2-Dodecanone	C12H24O	184	6175-49-1	KET	2	NC	2217	0.83	1445.62	17.82	(1,5)
Unknown 248				UNK	4	NC	2220	0.71	1447.5	29.16
Unknown 249				UNK	4	NC	2221	0.9	1448.12	16.2
Unknown 250				UNK	4	NC	2226	0.86	1451.25	28.35
Unknown 251				UNK	4	NC	2229	0.68	1453.12	18.63
Alcohol 5				ALC	3	NC	2230	0.72	1453.75	8.1
Hydrocarbon 60				HC	3	NC	2231	0.68	1454.38	39.69
Unknown 252				UNK	4	NC	2231	0.68	1454.38	12.15
Unknown 253				UNK	4	NC	2235	0.7	1456.88	25.92
Unknown 254				UNK	4	NC	2237	0.72	1458.12	21.06
Unknown 255				UNK	4	NC	2237	0.82	1458.12	0.81
Alcohol 6				ALC	3	NC	2238	0.81	1458.75	0.81
Unknown 256				UNK	4	NC	2238	0.74	1458.75	8.91
Aldehyde 3				ALD	3	NC	2239	0.79	1459.38	38.88
Unknown 257				UNK	4	NC	2239	0.82	1459.38	54.27
Ketone 16				KET	3	NC	2243	0.79	1461.88	38.88
Unknown 258				UNK	4	NC	2243	0.78	1461.88	38.88
Unknown 259				UNK	4	NC	2245	0.7	1463.12	7.29
Unknown 260				UNK	4	NC	2246	0.69	1463.75	0.81
Unknown 261				UNK	4	NC	2249	0.7	1465.62	8.91
Unknown 262				UNK	4	NC	2249	0.73	1465.62	17.01
Thiol 4				THI	3	NC	2254	0.7	1468.75	18.63
Hydrocarbon 14				HC	3	NC	2256	0.82	1470	28.35
Unknown 263				UNK	4	NC	2257	1.34	1470.62	71.28
Unknown 264				UNK	4	NC	2258	0.77	1471.25	5.67
Unknown 265				UNK	4	C	2259	0.96	1471.88	76.95
Unknown 266				UNK	4	NC	2260	0.71	1472.5	63.18
Hydrocarbon 61				HC	3	C	2261	0.67	1473.12	81
Unknown 267				UNK	4	NC	2262	0.8	1473.75	76.14
Unknown 268				UNK	4	NC	2267	0.86	1476.88	55.89
Aromatic 8				ARO	3	C	2268	0.93	1477.5	79.38
Hydrocarbon 62				HC	3	NC	2269	0.77	1478.12	4.05
Unknown 269				UNK	4	NC	2271	0.71	1479.38	46.17
Unknown 270				UNK	4	NC	2271	0.73	1479.38	37.26
Unknown 271				UNK	4	NC	2272	0.72	1480	34.83
Unknown 272				UNK	4	NC	2273	0.82	1480.62	3.24
Hydrocarbon 63				HC	3	NC	2276	0.7	1482.5	8.91
Hydrocarbon 64				HC	3	NC	2276	0.73	1482.5	47.79
Unknown 273				UNK	4	NC	2276	0.69	1482.5	17.82
Ketone 17				KET	3	NC	2280	0.81	1485	1.62
2-Butyl-1-octanol	C12H26O	186	3913-02-8	ALC	2	NC	2296	0.7	1495	47.79
Unknown 274				UNK	4	NC	2300	0.73	1497.5	47.79
Hydrocarbon 65				HC	3	NC	2304	0.73	1500	34.02
Unknown 275				UNK	4	NC	2313	0.72	1505.77	20.25
Unknown 276				UNK	4	NC	2316	0.82	1507.69	1.62
Other 5				OTH	3	NC	2319	0.83	1509.62	76.14
Unknown 277				UNK	4	NC	2319	0.72	1509.62	32.4
Unknown 278				UNK	4	NC	2319	0.72	1509.62	25.11
Alcohol 7				ALC	3	NC	2324	0.72	1512.82	8.91
Unknown 279				UNK	4	NC	2324	0.71	1512.82	42.93
Unknown 280				UNK	4	NC	2326	0.7	1514.1	46.17
Alcohol 8				ALC	3	NC	2327	0.71	1514.74	52.65
Alcohol 9				ALC	3	NC	2330	0.76	1516.67	50.22
Unknown 281				UNK	4	C	2333	0.88	1518.59	76.95
Unknown 282				UNK	4	NC	2334	0.72	1519.23	51.03
Unknown 283				UNK	4	NC	2335	1.54	1519.87	1.62
Thiol 5				THI	3	C	2337	0.7	1521.15	81
Ketone 18				KET	3	NC	2338	0.81	1521.79	37.26
Unknown 284				UNK	4	NC	2343	0.72	1525	29.16
Unknown 285				UNK	4	NC	2343	0.92	1525	39.69
Unknown 286				UNK	4	NC	2345	0.72	1526.28	17.82
Alcohol 10				ALC	3	C	2348	0.7	1528.21	81
Unknown 287				UNK	4	NC	2348	0.86	1528.21	59.94
Alcohol 11				ALC	3	C	2350	0.87	1529.49	79.38
Hydrocarbon 66				HC	3	C	2354	0.69	1532.05	81
Unknown 288				UNK	4	NC	2357	0.78	1533.97	4.05
Unknown 289				UNK	4	C	2359	1.82	1535.26	80.19
Unknown 290				UNK	4	NC	2363	1.06	1537.82	71.28
Unknown 291				UNK	4	C	2364	0.69	1538.46	81
Unknown 292				UNK	4	NC	2366	1.61	1539.74	1.62
Unknown 293				UNK	4	NC	2379	1.26	1548.08	43.74
Unknown 294				UNK	4	C	2381	0.69	1549.36	81
Unknown 295				UNK	4	NC	2389	0.72	1554.49	52.65
Aromatic 9				ARO	3	NC	2390	0.99	1555.13	55.08
Unknown 296				UNK	4	NC	2393	0.76	1557.05	71.28
Unknown 297				UNK	4	NC	2394	0.94	1557.69	72.9
Hydrocarbon 67				HC	3	C	2395	0.7	1558.33	81
Hydrocarbon 68				HC	3	NC	2403	0.72	1563.46	73.71
Unknown 298				UNK	4	NC	2409	0.8	1567.31	71.28
Hydrocarbon 69				HC	3	C	2411	0.7	1568.59	81
Unknown 299				UNK	4	NC	2413	0.72	1569.87	68.04
Hydrocarbon 70				HC	3	NC	2416	0.71	1571.79	0.81
Unknown 300				UNK	4	NC	2416	0.82	1571.79	46.98
Unknown 301				UNK	4	NC	2417	0.71	1572.44	0.81
Unknown 302				UNK	4	NC	2417	1.19	1572.44	64.8
Unknown 303				UNK	4	NC	2426	0.82	1578.21	68.04
Unknown 304				UNK	4	NC	2427	0.83	1578.85	7.29
Unknown 305				UNK	4	NC	2427	0.84	1578.85	15.39
Unknown 306				UNK	4	NC	2428	0.81	1579.49	52.65
Unknown 307				UNK	4	NC	2431	0.74	1581.41	63.99
Unknown 308				UNK	4	NC	2431	0.71	1581.41	22.68
Alcohol 12				ALC	3	NC	2432	0.71	1582.05	41.31
Unknown 309				UNK	4	NC	2435	0.76	1583.97	34.83
Hydrocarbon 71				HC	3	NC	2439	0.74	1586.54	42.12
Hydrocarbon 72				HC	3	NC	2445	0.73	1590.38	42.93
Unknown 310				UNK	4	NC	2445	0.83	1590.38	55.08
2,4-bis(1,1-Dimethyl)-phenol	C14H22O	234	96-76-4	ARO	2	NC	2446	1.45	1591.03	25.92
Alcohol 13				ALC	3	NC	2446	0.74	1591.03	25.92
Unknown 311				UNK	4	NC	2446	0.76	1591.03	24.3
Unknown 312				UNK	4	NC	2446	1.5	1591.03	0.81
Ester 7				EST	3	NC	2447	1.51	1591.67	54.27
Unknown 313				UNK	4	NC	2447	1.39	1591.67	0.81
Unknown 314				UNK	4	NC	2447	1.57	1591.67	28.35
Unknown 315				UNK	4	C	2448	0.8	1592.31	76.95
Hydrocarbon 73				HC	3	NC	2456	0.74	1597.44	71.28
Unknown 316				UNK	4	NC	2458	0.97	1598.72	29.97
Hydrocarbon 74				HC	3	NC	2459	0.73	1599.36	34.83
Hydrocarbon 75				HC	3	NC	2460	0.72	1600	39.69
Unknown 317				UNK	4	NC	2468	0.85	1604.4	51.84
Unknown 318				UNK	4	NC	2476	0.77	1608.79	39.69
Unknown 319				UNK	4	NC	2480	0.72	1610.99	42.93
Unknown 320				UNK	4	NC	2482	0.74	1612.09	73.71
Unknown 321				UNK	4	NC	2484	0.78	1613.19	17.01
Unknown 322				UNK	4	C	2489	0.75	1615.93	80.19
Unknown 323				UNK	4	NC	2495	0.72	1619.23	5.67
Unknown 324				UNK	4	NC	2496	0.77	1619.78	28.35
Unknown 325				UNK	4	NC	2496	0.78	1619.78	12.96
Unknown 326				UNK	4	NC	2502	0.81	1623.08	4.05
Unknown 327				UNK	4	NC	2509	0.8	1626.92	4.86
Unknown 328				UNK	4	NC	2512	0.75	1628.57	64.8
Unknown 329				UNK	4	C	2523	1.09	1634.62	79.38
Unknown 330				UNK	4	NC	2524	0.88	1635.16	68.85
Unknown 331				UNK	4	NC	2526	0.79	1636.26	11.34
Hydrocarbon 76				HC	3	NC	2527	0.73	1636.81	24.3
Unknown 332				UNK	4	NC	2528	1.26	1637.36	0.81
Unknown 333				UNK	4	NC	2543	0.75	1645.6	59.13
Unknown 334				UNK	4	NC	2543	0.76	1645.6	0.81
Unknown 335				UNK	4	NC	2543	1.06	1645.6	11.34
Unknown 336				UNK	4	NC	2549	0.73	1648.9	21.06
Unknown 337				UNK	4	NC	2550	0.73	1649.45	16.2
Unknown 338				UNK	4	NC	2557	1.31	1653.3	33.21
Unknown 339				UNK	4	NC	2561	0.85	1655.49	58.32
Unknown 340				UNK	4	NC	2569	0.74	1659.89	37.26
Unknown 341				UNK	4	NC	2571	0.65	1660.99	38.88
Unknown 342				UNK	4	NC	2573	0.77	1662.09	50.22
Unknown 343				UNK	4	NC	2588	1.07	1670.33	7.29
Unknown 344				UNK	4	NC	2593	1.39	1673.08	58.32
Unknown 345				UNK	4	NC	2597	0.76	1675.27	63.18
Hydrocarbon 77				HC	3	NC	2599	0.72	1676.37	56.7
Unknown 346				UNK	4	NC	2616	0.75	1685.71	46.17
Hydrocarbon 78				HC	3	NC	2617	0.73	1686.26	59.13
Unknown 347				UNK	4	C	2621	0.91	1688.46	79.38
Unknown 348				UNK	4	NC	2649	0.81	1702.76	50.22
Unknown 349				UNK	4	NC	2652	0.97	1703.94	9.72
Unknown 350				UNK	4	NC	2665	0.95	1709.06	3.24
Unknown 351				UNK	4	NC	2667	0.84	1709.84	59.94
Other 6				OTH	3	NC	2670	0.67	1711.02	5.67
Unknown 352				UNK	4	NC	2670	1.18	1711.02	8.91

## Sheet: References
References for Supplementary Table 2.
1.	Bean HD, Dimandja J-MD, Hill JE. 2012. Bacterial volatile discovery using solid-phase microextraction and comprehensive two-dimensional gas chromatography–time-of-ﬂight mass spectrometry. Journal of Chromatography B 901:41-46
2.	Lawal O, Knobel H, Weda H, Nijsen TME, Goodacre R, Fowler SJ, BreathDx c. 2018. TD/GC-MS analysis of volatile markers emitted from mono- and co-cultures of Enterobacter cloacae and Pseudomonas aeruginosa in artificial sputum. Metabolomics 14:66
3.	Filipiak W, Sponring A, Baur MM, Filipiak A, Ager C, Wiesenhofer H, Nagl M, Troppmair J, Amann A. 2012. Molecular analysis of volatile metabolites released specifically by Staphylococcus aureus and Pseudomonas aeruginosa. BMC Microbiol 12:113
4.	Shestivska V, Španêl P, Dryahina K, Sovová K. 2012. Variability in the concentrations of volatile metabolites emitted by genotypically different strains of Pseudomonas aeruginosa. Journal of Applied Microbiology
5.	Bean HD, Rees CA, Hill JE. 2016. Comparative analysis of the volatile metabolomes of Pseudomonas aeruginosa clinical isolates. J Breath Res 10:047102
6.	Neerincx AH, Geurts BP, Habets MFJ, Booij JA, van Loon J, Jansen JJ, Buydens LMC, van Ingen J, Mouton JW, Harren FJM, Wevers RA, Merkus P, Cristescu SM, Kluijtmans LAJ. 2016. Identification of Pseudomonas aeruginosa and Aspergillus fumigatus mono- and co-cultures based on volatile biomarker combinations. J Breath Res 10:9
7.	Boots AW, Smolinska A, van Berkel J, Fijten RRR, Stobberingh EE, Boumans MLL, Moonen EJ, Wouters EFM, Dallinga JW, Van Schooten FJ. 2014. Identification of microorganisms based on headspace analysis of volatile organic compounds by gas chromatography-mass spectrometry. J Breath Res 8:12
8.	Zscheppank C, Wiegand HL, Lenzen C, Wingender J, Telgheder U. 2014. Investigation of volatile metabolites during growth of Escherichia coli and Pseudomonas aeruginosa by needle trap-GC-MS. Anal Bioanal Chem 406:6617-28
9.	Senecal AG, Magnone J, Yeomans W, Powers EM. 2002. Rapid detection of pathogenic bacteria by volatile organic compound (VOC) analysis. Proc. SPIE 4575:610-3
10.	Zechman JM, Aldinger S, Labows JN, Jr. 1986. Characterization of pathogenic bacteria by automated headspace concentration-gas chromatography. J Chromatogr 377:49-57
11.	Labows JN, McGinley KJ, Webster GF, Leyden JJ. 1980. Headspace analysis of volatile metabolites of Pseudomonas aeruginosa and related species by gas chromatography-mass spectrometry. J Clin Microbiol 12:521-6
12.	Preti G, Thaler E, Hanson CW, Troy M, Eades J, Gelperin A. 2009. Volatile compounds characteristic of sinus-related bacteria and infected sinus mucus: Analysis by solid-phase microextraction and gas chromatography-mass spectrometry. J Chromatogr B Analyt Technol Biomed Life Sci 877:2011-8
13.	Allardyce RA, Langford VS, Hill AL, Murdoch DR. 2006. Detection of volatile metabolites produced by bacterial growth in blood culture media by selected ion flow tube mass spectrometry (SIFT-MS). J Microbiol Methods 65:361-5
14.	Rudzinski CM, Herzig-Marx R, Lin J, Szpiro A, Johnson B. 2004. Pathogen detection using headspace analysis. Scientific Conf on Chemical and Biological Defense Research
15.	Carroll W, Lenney W, Wang T, Spanel P, Alcock A, Smith D. 2005. Detection of volatile compounds emitted by Pseudomonas aeruginosa using selected ion flow tube mass spectrometry. Pediatr Pulmonol 39:452-6
16.	Thorn RM, Reynolds DM, Greenman J. 2011. Multivariate analysis of bacterial volatile compound profiles for discrimination between selected species and strains in vitro. J Microbiol Methods 84:258-64
17.	Schöller C, Molin S, Wilkins K. 1997. Volatile metabolites from some gram-negative bacteria. Chemosphere 35:1487-95
18.	Briard, B, Heddergott, C, Latge, JP. 2016. Volatile compounds emitted by Pseudomonas aeruginosa stimulate growth of the fungal pathogen Aspergillus fumigatus. mBio 7(2):e00219
